# Supplementary material for: Costs of mass drug administration for scabies in Fiji
Source: PLoS Negl Trop Dis. 2022 Feb 3;16(2):e0010147. doi: 10.1371/journal.pntd.0010147 (PMC8846527; doi:10.1371/journal.pntd.0010147)
Supplement: S1 Data — (XLSX) [file pntd.0010147.s004.xlsx]

## Sheet: S1 Data
S1 Full data set
	Fijian dollars (FJ $)
INPUT	Advocacy & planning	Training	Drug distribution & delivery	GRAND TOTAL
Ivermectin		0	491464	491464
Permethrin			60212.4	60212.4
Estimated MoHMS staff (nurses & drivers) salaries (incurred by MoHMS)		0	278171	278171
Per diem paid by MCRI		8393.42	82349.6	90743
Overtime paid by MCRI			178788	178788
Community Health worker training		15328	0	15328
Transportation	7034.65	2153.15	14380.3	23568.1
Hired drivers			70026.3	70026.3
Use of government vehicles			16800	16800
Catering	1518.45	4653		6171.45
Accomodation	5020	1332.5		6352.5
Supplies	612.85	1232	34302.6	36147.5
Media awareness (TV/Radio)		34198.8		34198.8
Print media awareness materials		33963.4		33963.4
Community Health worker time			8000
Office space			8640
TOTAL - FJ $	14185.9	101254	1.24313e+06	1.35857e+06
